# Supplementary material for: Antibiotic-Loaded Hyperbranched Polyester Embedded into Peptide-Enriched Silk Fibroin for the Treatment of Orthopedic or Dental Infections
Source: Nanomaterials (Basel). 2022 Sep 13;12(18):3182. doi: 10.3390/nano12183182 (PMC9503932; doi:10.3390/nano12183182)
Supplement: Supplementary file 1 [file nanomaterials-12-03182-s001.zip]

Archive with 1 entries (1 files):
- nanomaterials-1923461-supplementary.pdf
